# Supplementary material for: Rapid On-Site Phenotyping via Field Fluorimeter Detects Differences in Photosynthetic Performance in a Hybrid—Parent Barley Germplasm Set
Source: Sensors (Basel). 2020 Mar 8;20(5):1486. doi: 10.3390/s20051486 (PMC7085516; doi:10.3390/s20051486)
Supplement: Supplementary file 1 [file sensors-20-01486-s001.zip]

Archive with 2 entries (2 files):
- TableS1.xlsx
- FigureS1.png
