# Supplementary material for: Rapid On-Site Phenotyping via Field Fluorimeter Detects Differences in Photosynthetic Performance in a Hybrid—Parent Barley Germplasm Set
Source: Sensors (Basel). 2020 Mar 8;20(5):1486. doi: 10.3390/s20051486 (PMC7085516; doi:10.3390/s20051486)
Supplement: Supplementary file 1 [file sensors-20-01486-s001.zip › TableS1.xlsx]

## Sheet: Table S1
Table S1: Normality (Shapiro-Wilk) and homogeneity of variances tests (Bartlett), for the analyses of variance of the variables measured. Values represent p-values of the tests.
	RC	LTD	φII	ΦNO	ΦNPQ	NPQt	qL	qP	LEF	RFd	Fm'	F0'	Fs	Fv'/Fm'
Shapiro-Wilk	3.0×10-8	1.8×10-2	9.5×10-8	3.1×10-1	9.1×10-7	5.0×10-15	2.9×10-1	5.8×10-14	5.3×10-9	8.0×10-5	4.0×10-1	6.5×10-5	3.2×10-2	3.7×10-8
Barlett test
Genotypes	1.0×100	9.3×10-1	6.2×10-1	2.2×10-1	9.4×10-2	2.2×10-16	5.6×10-2	3.3×10-6	1.4×10-3	4.9×10-1	2.5×10-1	1.2×10-6	2.8×10-2	1.9×10-4
Groups	1.8×10-1	1.3×10-2	1.0×10-1	2.1×10-1	1.5×10-1	2.3×10-5	7.8×10-2	4.4×10-4	1.3×10-1	1.1×10-1	3.6×10-1	1.3×10-3	6.1×10-2	1.8×10-2
Treatments	1.1×10-4	7.1×10-16	1.3×10-1	4.2×10-4	1.5×10-10	2.2×10-16	5.4×10-2	8.5×10-13	1.2×10-11	3.2×10-5	1.8×10-1	1.4×10-2	3.7×10-4	1.5×10-8
Device	1.9×10-15	9.6×10-2	4.4×10-7	1.6×10-2	3.3×10-5	2.2×10-16	5.1×10-3	3.5×10-05	8.7×10-3	3.1×10-10	6.8×10-3	1.4×10-2	3.1×10-1	2.2×10-16
